# Supplementary material for: Modulating Polymer Ultrathin Film Crystalline Fraction and Orientation with Nanoscale Curvature
Source: Polymers (Basel). 2023 Nov 18;15(22):4453. doi: 10.3390/polym15224453 (PMC10674544; doi:10.3390/polym15224453)
Supplement: Supplementary file 1 [file polymers-15-04453-s001.zip]

Archive with 1 entries (1 files):
- polymers-2720568-supplementary.pdf
